# Supplementary material for: Bayesian data integration for quantifying the contribution of diverse measurements to parameter estimates
Source: Bioinformatics. 2017 Oct 24;34(5):803–11. doi: 10.1093/bioinformatics/btx666 (PMC6192208; doi:10.1093/bioinformatics/btx666)
Supplement: Supplementary Data [file btx666_supp.zip]

Archive with 4 entries (3 files):
- btx666-suppl_data/
- btx666-suppl_data/Supplementary File 1 - Models.zip
- btx666-suppl_data/Supplementary File 2 - Model inference results.zip
- btx666-suppl_data/supplementary information.docx
